# Supplementary material for: Inferring single-cell resolution spatial gene expression via fusing spot-based spatial transcriptomics, location, and histology using GCN
Source: Brief Bioinform. 2024 Dec 2;26(1):bbae630. doi: 10.1093/bib/bbae630 (PMC11645551; doi:10.1093/bib/bbae630)
Supplement: FigureS5_bbae630 [file figures5_bbae630.zip]

Archive with 1 entries (1 files):
- FigureS5_bbae630.eps
